# Supplementary material for: Circular RNA circ_0004470 accelerates the occurrence of lung cancer by promoting DNA damage and cell cycle arrest
Source: J Biol Chem. 2025 Mar 27;301(5):108456. doi: 10.1016/j.jbc.2025.108456 (PMC12147187; doi:10.1016/j.jbc.2025.108456)
Supplement: Supporting information [file mmc1.zip]

Archive with 2 entries (2 files):
- Revised Supporting Information Figures.docx
- Revised Supporting Information Table.docx
